# Supplementary material for: Polymer-Embedded Deep Eutectic Solvents: Mechanistic Insights into Storage and Supersaturation Stabilization
Source: Polymers (Basel). 2026 Mar 21;18(6):766. doi: 10.3390/polym18060766 (PMC13030360; doi:10.3390/polym18060766)
Supplement: Supplementary file 1 [file polymers-18-00766-s001.zip]

Archive with 1 entries (1 files):
- polymers-4196235-supplementary.pdf
